# Supplementary material for: A computational toolbox for the assembly yield of complex and heterogeneous structures
Source: Nat Commun. 2023 Dec 14;14:8328. doi: 10.1038/s41467-023-43168-4 (PMC10721878; doi:10.1038/s41467-023-43168-4)
Supplement: Supplementary file 4 — Source Data [file 41467_2023_43168_MOESM4_ESM.zip]

Archive with 12 entries (11 files):
- source data/
- __MACOSX/._source data
- source data/Figure_4b.csv
- __MACOSX/source data/._Figure_4b.csv
- source data/Figure_4c.csv
- __MACOSX/source data/._Figure_4c.csv
- source data/Figure_5.csv
- __MACOSX/source data/._Figure_5.csv
- source data/Figure_3.csv
- __MACOSX/source data/._Figure_3.csv
- source data/Figure_2.csv
- __MACOSX/source data/._Figure_2.csv
