# Supplementary material for: A computational toolbox for the assembly yield of complex and heterogeneous structures
Source: Nat Commun. 2023 Dec 14;14:8328. doi: 10.1038/s41467-023-43168-4 (PMC10721878; doi:10.1038/s41467-023-43168-4)
Supplement: Supplementary file 4 — Source Data [file 41467_2023_43168_MOESM4_ESM.zip › source data/Figure_4b.csv]

D0	M 0.0003	N 0.0003	O 0.0003	MN 0.0003	MNO 0.0003	M 0.0001	N 0.0001	O 0.0001	MN 0.0001	MNO 0.0001	M 0.00003	N 0.00003	O 0.00003	MN 0.00003	MNO 0.00003	M 0.00001	N 0.00001	O 0.00001	MN 0.00001	MNO 0.00001	M 0.000003	N 0.000003	O 0.000003	MN 0.000003	MNO 0.000003	M 0.000001	N 0.000001	O 0.000001	MN 0.000001	MNO 0.000001
1.00	3.33E-01	3.33E-01	3.33E-01	1.11E-10	5.04E-21	3.33E-01	3.33E-01	3.33E-01	3.72E-11	5.60E-22	3.33E-01	3.33E-01	3.33E-01	1.11E-11	5.04E-23	3.33E-01	3.33E-01	3.33E-01	3.72E-12	5.60E-24	3.33E-01	3.33E-01	3.33E-01	1.11E-12	5.04E-25	3.33E-01	3.33E-01	3.33E-01	3.72E-13	5.60E-26
1.50	3.33E-01	3.33E-01	3.33E-01	8.53E-08	8.48E-17	3.33E-01	3.33E-01	3.33E-01	2.84E-08	9.42E-18	3.33E-01	3.33E-01	3.33E-01	8.53E-09	8.48E-19	3.33E-01	3.33E-01	3.33E-01	2.84E-09	9.42E-20	3.33E-01	3.33E-01	3.33E-01	8.53E-10	8.48E-21	3.33E-01	3.33E-01	3.33E-01	2.84E-10	9.42E-22
2.00	3.33E-01	3.33E-01	3.33E-01	9.29E-05	2.89E-12	3.33E-01	3.33E-01	3.33E-01	3.10E-05	3.21E-13	3.33E-01	3.33E-01	3.33E-01	9.29E-06	2.89E-14	3.33E-01	3.33E-01	3.33E-01	3.10E-06	3.21E-15	3.33E-01	3.33E-01	3.33E-01	9.29E-06	2.89E-14	3.33E-01	3.33E-01	3.33E-01	3.10E-07	3.21E-17
2.05	3.33E-01	3.33E-01	3.33E-01	1.89E-04	8.41E-12	3.33E-01	3.33E-01	3.33E-01	6.31E-05	9.35E-13	3.33E-01	3.33E-01	3.33E-01	1.89E-05	8.42E-14	3.33E-01	3.33E-01	3.33E-01	6.31E-06	9.35E-15	3.33E-01	3.33E-01	3.33E-01	1.89E-06	8.42E-16	3.33E-01	3.33E-01	3.33E-01	6.31E-07	9.35E-17
2.15	3.33E-01	3.33E-01	3.34E-01	7.87E-04	7.18E-11	3.33E-01	3.33E-01	3.33E-01	2.63E-04	8.00E-12	3.33E-01	3.33E-01	3.33E-01	7.90E-05	7.20E-13	3.33E-01	3.33E-01	3.33E-01	2.63E-05	8.00E-14	3.33E-01	3.33E-01	3.33E-01	7.90E-06	7.20E-15	3.33E-01	3.33E-01	3.33E-01	2.63E-06	8.01E-16
2.25	3.31E-01	3.31E-01	3.34E-01	3.26E-03	6.15E-10	3.33E-01	3.33E-01	3.34E-01	1.10E-03	6.90E-11	3.33E-01	3.33E-01	3.33E-01	3.31E-04	6.24E-12	3.33E-01	3.33E-01	3.33E-01	1.11E-04	6.94E-13	3.33E-01	3.33E-01	3.33E-01	3.32E-05	6.25E-14	3.33E-01	3.33E-01	3.33E-01	1.11E-05	6.94E-15
2.35	3.25E-01	3.25E-01	3.38E-01	1.31E-02	5.13E-09	3.30E-01	3.30E-01	3.35E-01	4.57E-03	5.95E-10	3.32E-01	3.32E-01	3.34E-01	1.39E-03	5.44E-11	3.33E-01	3.33E-01	3.33E-01	4.66E-04	6.08E-12	3.33E-01	3.33E-01	3.33E-01	1.40E-04	5.48E-13	3.33E-01	3.33E-01	3.33E-01	4.67E-05	6.09E-14
2.45	3.02E-01	3.02E-01	3.49E-01	4.67E-02	3.82E-08	3.21E-01	3.21E-01	3.39E-01	1.81E-02	4.93E-09	3.29E-01	3.29E-01	3.35E-01	5.78E-03	4.72E-10	3.32E-01	3.32E-01	3.34E-01	1.96E-03	5.35E-11	3.33E-01	3.33E-01	3.34E-01	5.93E-04	4.85E-12	3.33E-01	3.33E-01	3.33E-01	1.98E-04	5.40E-13
2.55	2.49E-01	2.49E-01	3.75E-01	1.26E-01	2.16E-07	2.92E-01	2.92E-01	3.54E-01	6.14E-02	3.51E-08	3.18E-01	3.18E-01	3.41E-01	2.26E-02	3.88E-09	3.28E-01	3.28E-01	3.36E-01	8.13E-03	4.65E-10	3.32E-01	3.32E-01	3.34E-01	2.51E-03	4.30E-11	3.33E-01	3.33E-01	3.34E-01	8.43E-04	4.82E-12
2.65	1.74E-01	1.74E-01	4.13E-01	2.39E-01	8.65E-07	2.32E-01	2.32E-01	3.84E-01	1.52E-01	1.84E-07	2.84E-01	2.84E-01	3.58E-01	7.37E-02	2.67E-08	3.13E-01	3.13E-01	3.44E-01	3.10E-02	3.74E-09	3.26E-01	3.26E-01	3.37E-01	1.03E-02	3.74E-10	3.31E-01	3.31E-01	3.35E-01	3.57E-03	4.30E-11
2.75	1.04E-01	1.04E-01	4.48E-01	3.43E-01	2.63E-06	1.55E-01	1.55E-01	4.22E-01	2.67E-01	6.82E-07	2.19E-01	2.19E-01	3.91E-01	1.72E-01	1.32E-07	2.71E-01	2.71E-01	3.65E-01	9.42E-02	2.40E-08	3.08E-01	3.08E-01	3.46E-01	3.85E-02	2.95E-09	3.24E-01	3.24E-01	3.38E-01	1.45E-02	3.71E-10
2.85	5.67E-02	5.67E-02	4.72E-01	4.15E-01	6.75E-06	9.04E-02	9.04E-02	4.55E-01	3.64E-01	1.98E-06	1.42E-01	1.42E-01	4.29E-01	2.87E-01	4.67E-07	1.99E-01	1.99E-01	4.00E-01	2.01E-01	1.09E-07	2.60E-01	2.60E-01	3.70E-01	1.11E-01	1.80E-08	2.99E-01	2.99E-01	3.51E-01	5.17E-02	2.80E-09
2.95	2.90E-02	2.90E-02	4.86E-01	4.57E-01	1.59E-05	4.81E-02	4.81E-02	4.76E-01	4.28E-01	4.95E-06	8.11E-02	8.11E-02	4.59E-01	3.78E-01	1.31E-06	1.25E-01	1.25E-01	4.38E-01	3.13E-01	3.62E-07	1.85E-01	1.85E-01	4.07E-01	2.22E-01	7.72E-08	2.42E-01	2.42E-01	3.79E-01	1.36E-01	1.58E-08
3.05	1.43E-02	1.43E-02	4.93E-01	4.79E-01	3.56E-05	2.43E-02	2.43E-02	4.88E-01	4.64E-01	1.15E-05	4.26E-02	4.26E-02	4.79E-01	4.36E-01	3.24E-06	6.93E-02	6.93E-02	4.65E-01	3.96E-01	9.82E-07	1.13E-01	1.13E-01	4.44E-01	3.31E-01	2.46E-07	1.66E-01	1.66E-01	4.17E-01	2.52E-01	6.24E-08
3.15	6.95E-03	6.95E-03	4.96E-01	4.90E-01	7.82E-05	1.19E-02	1.19E-02	4.94E-01	4.82E-01	2.57E-05	2.13E-02	2.13E-02	4.89E-01	4.68E-01	7.48E-06	3.58E-02	3.58E-02	4.82E-01	4.46E-01	2.38E-06	6.17E-02	6.17E-02	4.69E-01	4.07E-01	6.51E-07	9.76E-02	9.76E-02	4.51E-01	3.54E-01	1.88E-07
3.25	3.35E-03	3.35E-03	4.98E-01	4.95E-01	1.70E-04	5.77E-03	5.77E-03	4.97E-01	4.91E-01	5.64E-05	1.04E-02	1.04E-02	4.95E-01	4.84E-01	1.67E-05	1.78E-02	1.78E-02	4.91E-01	4.73E-01	5.43E-06	3.15E-02	3.15E-02	4.84E-01	4.53E-01	1.56E-06	5.22E-02	5.22E-02	4.74E-01	4.22E-01	4.84E-07
3.35	1.60E-03	1.60E-03	4.99E-01	4.97E-01	3.70E-04	2.77E-03	2.77E-03	4.99E-01	4.96E-01	1.23E-04	5.03E-03	5.03E-03	4.97E-01	4.92E-01	3.66E-05	8.65E-03	8.65E-03	4.96E-01	4.87E-01	1.21E-05	1.56E-02	1.56E-02	4.92E-01	4.77E-01	3.55E-06	2.64E-02	2.64E-02	4.87E-01	4.60E-01	1.14E-06
3.45	7.64E-04	7.64E-04	4.99E-01	4.98E-01	8.02E-04	1.32E-03	1.32E-03	4.99E-01	4.98E-01	2.67E-04	2.41E-03	2.41E-03	4.99E-01	4.96E-01	8.00E-05	4.16E-03	4.16E-03	4.98E-01	4.94E-01	2.65E-05	7.54E-03	7.54E-03	4.96E-01	4.89E-01	7.88E-06	1.29E-02	1.29E-02	4.94E-01	4.81E-01	2.58E-06
3.55	3.64E-04	3.64E-04	4.99E-01	4.99E-01	1.74E-03	6.30E-04	6.30E-04	4.99E-01	4.99E-01	5.81E-04	1.15E-03	1.15E-03	4.99E-01	4.98E-01	1.74E-04	1.99E-03	1.99E-03	4.99E-01	4.97E-01	5.80E-05	3.62E-03	3.62E-03	4.98E-01	4.95E-01	1.73E-05	6.23E-03	6.23E-03	4.97E-01	4.91E-01	5.73E-06
3.65	1.73E-04	1.73E-04	4.98E-01	4.98E-01	3.77E-03	3.00E-04	3.00E-04	4.99E-01	4.99E-01	1.26E-03	5.47E-04	5.47E-04	5.00E-01	4.99E-01	3.80E-04	9.46E-04	9.46E-04	4.99E-01	4.99E-01	1.27E-04	1.73E-03	1.73E-03	4.99E-01	4.97E-01	3.79E-05	2.98E-03	2.98E-03	4.99E-01	4.96E-01	1.26E-05
3.75	8.22E-05	8.22E-05	4.96E-01	4.96E-01	8.11E-03	1.84E-04	1.84E-04	4.98E-01	4.98E-01	3.61E-03	2.60E-04	2.60E-04	4.99E-01	4.99E-01	8.29E-04	4.50E-04	4.50E-04	5.00E-01	4.99E-01	2.77E-04	8.20E-04	8.20E-04	5.00E-01	4.99E-01	8.29E-05	1.42E-03	1.42E-03	4.99E-01	4.98E-01	2.76E-05
3.85	3.90E-05	3.90E-05	4.91E-01	4.91E-01	1.73E-02	6.75E-05	6.75E-05	4.97E-01	4.97E-01	5.95E-03	1.59E-04	1.59E-04	4.99E-01	4.99E-01	2.38E-03	2.75E-04	2.75E-04	4.99E-01	4.99E-01	7.99E-04	4.54E-04	4.54E-04	5.00E-01	4.99E-01	4.78E-04	7.85E-04	7.85E-04	5.00E-01	4.99E-01	1.59E-04
3.95	1.84E-05	1.84E-05	4.82E-01	4.82E-01	3.58E-02	3.20E-05	3.20E-05	4.94E-01	4.94E-01	1.28E-02	5.84E-05	5.84E-05	4.98E-01	4.98E-01	3.94E-03	1.01E-04	1.01E-04	4.99E-01	4.99E-01	1.32E-03	4.54E-04	4.54E-04	5.00E-01	4.99E-01	4.78E-04	7.85E-04	7.85E-04	5.00E-01	4.99E-01	1.59E-04
4.05	8.71E-06	8.71E-06	4.65E-01	4.65E-01	7.06E-02	1.51E-05	1.51E-05	4.87E-01	4.87E-01	2.69E-02	2.76E-05	2.76E-05	4.96E-01	4.96E-01	8.53E-03	4.78E-05	4.78E-05	4.99E-01	4.98E-01	2.89E-03	8.73E-05	8.73E-05	5.00E-01	4.99E-01	8.72E-04	1.51E-04	1.51E-04	5.00E-01	5.00E-01	2.91E-04
4.15	4.10E-06	4.10E-06	4.35E-01	4.35E-01	1.29E-01	7.14E-06	7.14E-06	4.73E-01	4.73E-01	5.44E-02	1.31E-05	1.31E-05	4.91E-01	4.91E-01	1.82E-02	2.26E-05	2.26E-05	4.97E-01	4.97E-01	6.29E-03	4.13E-05	4.13E-05	4.99E-01	4.99E-01	1.91E-03	7.15E-05	7.15E-05	5.00E-01	5.00E-01	6.40E-04
4.25	1.91E-06	1.91E-06	3.92E-01	3.92E-01	2.15E-01	3.36E-06	3.36E-06	4.48E-01	4.48E-01	1.03E-01	6.17E-06	6.17E-06	4.81E-01	4.81E-01	3.78E-02	1.07E-05	1.07E-05	4.93E-01	4.93E-01	1.36E-02	1.95E-05	1.95E-05	4.98E-01	4.98E-01	4.19E-03	3.38E-05	3.38E-05	4.99E-01	4.99E-01	1.41E-03
4.35	8.71E-07	8.71E-07	3.38E-01	3.38E-01	3.24E-01	1.57E-06	1.57E-06	4.11E-01	4.11E-01	1.79E-01	2.90E-06	2.90E-06	4.63E-01	4.63E-01	7.46E-02	5.04E-06	5.04E-06	4.86E-01	4.86E-01	2.86E-02	9.21E-06	9.21E-06	4.95E-01	4.95E-01	9.10E-03	1.59E-05	1.59E-05	4.98E-01	4.98E-01	3.09E-03
4.45	3.89E-07	3.89E-07	2.78E-01	2.78E-01	4.44E-01	7.22E-07	7.22E-07	3.60E-01	3.60E-01	2.80E-01	1.36E-06	1.36E-06	4.32E-01	4.32E-01	1.36E-01	2.37E-06	2.37E-06	4.71E-01	4.71E-01	5.78E-02	4.34E-06	4.34E-06	4.90E-01	4.90E-01	1.95E-02	7.52E-06	7.52E-06	4.97E-01	4.97E-01	6.76E-03
4.55	1.69E-07	1.69E-07	2.19E-01	2.19E-01	5.62E-01	3.25E-07	3.25E-07	3.01E-01	3.01E-01	3.97E-01	6.31E-07	6.31E-07	3.88E-01	3.88E-01	2.25E-01	1.45E-06	1.45E-06	4.39E-01	4.39E-01	1.23E-01	2.05E-06	2.05E-06	4.80E-01	4.80E-01	4.05E-02	3.54E-06	3.54E-06	4.93E-01	4.93E-01	1.46E-02
4.65	7.17E-08	7.17E-08	1.66E-01	1.66E-01	6.69E-01	1.43E-07	1.43E-07	2.41E-01	2.41E-01	5.18E-01	2.87E-07	2.87E-07	3.32E-01	3.32E-01	3.36E-01	5.19E-07	5.19E-07	4.06E-01	4.06E-01	1.88E-01	9.61E-07	9.61E-07	4.60E-01	4.60E-01	7.96E-02	1.67E-06	1.67E-06	4.85E-01	4.85E-01	3.08E-02
4.75	2.96E-08	2.96E-08	1.21E-01	1.21E-01	7.57E-01	6.10E-08	6.10E-08	1.85E-01	1.85E-01	6.30E-01	1.28E-07	1.28E-07	2.72E-01	2.72E-01	4.57E-01	2.38E-07	2.38E-07	3.54E-01	3.54E-01	2.92E-01	4.49E-07	4.49E-07	4.28E-01	4.28E-01	1.44E-01	1.02E-06	1.02E-06	4.63E-01	4.63E-01	7.38E-02
4.85	1.20E-08	1.20E-08	8.68E-02	8.68E-02	8.26E-01	2.54E-08	2.54E-08	1.37E-01	1.37E-01	7.26E-01	5.52E-08	5.52E-08	2.13E-01	2.13E-01	5.75E-01	1.07E-07	1.07E-07	2.95E-01	2.95E-01	4.11E-01	2.07E-07	2.07E-07	3.82E-01	3.82E-01	2.36E-01	3.67E-07	3.67E-07	4.42E-01	4.42E-01	1.17E-01
4.95	4.79E-09	4.79E-09	6.08E-02	6.08E-02	8.78E-01	1.04E-08	1.04E-08	9.87E-02	9.87E-02	8.03E-01	2.32E-08	2.32E-08	1.60E-01	1.60E-01	6.80E-01	4.65E-08	4.65E-08	2.34E-01	2.34E-01	5.32E-01	9.39E-08	9.39E-08	3.25E-01	3.25E-01	3.50E-01	1.70E-07	1.70E-07	4.01E-01	4.01E-01	1.99E-01
5.05	1.89E-09	1.89E-09	4.20E-02	4.20E-02	9.16E-01	4.15E-09	4.15E-09	6.95E-02	6.95E-02	8.61E-01	9.56E-09	9.56E-09	1.17E-01	1.17E-01	7.67E-01	1.98E-08	1.98E-08	1.79E-01	1.79E-01	6.43E-01	4.15E-08	4.15E-08	2.64E-01	2.64E-01	4.72E-01	7.77E-08	7.77E-08	3.47E-01	3.47E-01	3.06E-01
5.15	7.39E-10	7.39E-10	2.87E-02	2.87E-02	9.43E-01	1.64E-09	1.64E-09	4.82E-02	4.82E-02	9.04E-01	3.86E-09	3.86E-09	8.30E-02	8.30E-02	8.34E-01	1.15E-08	1.15E-08	1.36E-01	1.36E-01	7.27E-01	1.79E-08	1.79E-08	2.05E-01	2.05E-01	5.89E-01	3.46E-08	3.46E-08	2.87E-01	2.87E-01	4.26E-01
5.25	2.87E-10	2.87E-10	1.95E-02	1.95E-02	9.61E-01	6.42E-10	6.42E-10	3.31E-02	3.31E-02	9.34E-01	1.53E-09	1.53E-09	5.80E-02	5.80E-02	8.84E-01	3.32E-09	3.32E-09	9.43E-02	9.43E-02	8.11E-01	7.48E-09	7.48E-09	1.54E-01	1.54E-01	6.92E-01	1.50E-08	1.50E-08	2.26E-01	2.26E-01	5.47E-01
5.35	1.11E-10	1.11E-10	1.32E-02	1.32E-02	9.74E-01	2.50E-10	2.50E-10	2.25E-02	2.25E-02	9.55E-01	6.02E-10	6.02E-10	3.99E-02	3.99E-02	9.20E-01	1.32E-09	1.32E-09	6.62E-02	6.62E-02	8.68E-01	3.13E-09	2.99E-09	1.12E-01	1.12E-01	7.77E-01	6.35E-09	6.35E-09	1.72E-01	1.72E-01	6.57E-01
5.45	4.27E-11	4.27E-11	8.86E-03	8.86E-03	9.82E-01	9.66E-11	9.66E-11	1.52E-02	1.52E-02	9.70E-01	2.35E-10	2.35E-10	2.72E-02	2.72E-02	9.46E-01	6.28E-10	4.34E-10	4.58E-02	4.58E-02	9.08E-01	1.07E-09	1.41E-09	7.91E-02	7.91E-02	8.42E-01	8.98E-09	7.64E-10	1.26E-01	1.26E-01	7.48E-01
5.55	1.64E-11	1.65E-11	5.94E-03	5.94E-03	9.88E-01	5.66E-11	2.45E-11	1.02E-02	1.02E-02	9.80E-01	9.46E-11	8.72E-11	1.84E-02	1.84E-02	9.63E-01	5.16E-10	8.05E-11	3.13E-02	3.13E-02	9.37E-01	4.87E-10	4.87E-10	5.50E-02	5.50E-02	8.90E-01	1.06E-09	1.06E-09	8.98E-02	8.98E-02	8.20E-01
5.65	5.99E-12	6.62E-12	3.98E-03	3.98E-03	9.92E-01	2.75E-11	7.45E-12	6.86E-03	6.86E-03	9.86E-01	8.39E-11	1.46E-11	1.24E-02	1.24E-02	9.75E-01	2.73E-10	5.55E-11	2.28E-02	2.28E-02	9.54E-01	1.21E-09	3.00E-11	3.78E-02	3.78E-02	9.24E-01	4.20E-10	4.20E-10	6.28E-02	6.28E-02	8.74E-01
5.75	5.33E-12	1.09E-12	2.66E-03	2.66E-03	9.95E-01	4.85E-11	6.19E-13	4.60E-03	4.60E-03	9.91E-01	1.35E-11	1.35E-11	8.35E-03	8.35E-03	9.83E-01	3.05E-11	3.05E-11	1.43E-02	1.43E-02	9.71E-01	7.40E-11	7.40E-11	2.57E-02	2.57E-02	9.49E-01	1.06E-11	2.56E-09	4.33E-02	4.33E-02	9.13E-01
5.85	9.22E-13	9.22E-13	1.78E-03	1.78E-03	9.96E-01	2.09E-12	2.11E-12	3.07E-03	3.07E-03	9.94E-01	5.16E-12	5.16E-12	5.59E-03	5.59E-03	9.89E-01	1.17E-11	1.17E-11	9.63E-03	9.63E-03	9.81E-01	2.86E-11	2.86E-11	1.74E-02	1.74E-02	9.65E-01	1.74E-11	2.37E-10	2.95E-02	2.95E-02	9.41E-01
5.95	3.52E-13	3.52E-13	1.19E-03	1.19E-03	9.98E-01	7.67E-13	8.39E-13	2.05E-03	2.05E-03	9.96E-01	1.97E-12	1.97E-12	3.74E-03	3.74E-03	9.93E-01	3.21E-12	6.27E-12	6.45E-03	6.45E-03	9.87E-01	5.46E-12	2.21E-11	1.17E-02	1.17E-02	9.77E-01	2.48E-11	2.48E-11	2.00E-02	2.00E-02	9.60E-01
6.00	2.18E-13	2.18E-13	9.69E-04	9.69E-04	9.98E-01	2.18E-13	2.18E-13	9.69E-04	9.69E-04	9.98E-01	1.22E-12	1.22E-12	3.06E-03	3.06E-03	9.94E-01	2.78E-12	2.78E-12	5.27E-03	5.27E-03	9.89E-01	6.46E-12	7.18E-12	9.57E-03	9.57E-03	9.81E-01	7.40E-12	3.20E-11	1.64E-02	1.64E-02	9.67E-01
6.50	3.36E-14	9.11E-17	1.27E-04	1.27E-04	1.00E+00	3.36E-14	9.11E-17	1.27E-04	1.27E-04	1.00E+00	9.86E-15	9.81E-15	4.02E-04	4.02E-04	9.99E-01	9.59E-15	5.24E-14	6.95E-04	6.95E-04	9.99E-01	5.52E-14	5.53E-14	1.27E-03	1.27E-03	9.97E-01	1.26E-13	1.26E-13	2.19E-03	2.19E-03	9.96E-01
7.00	1.90E-11	1.01E-23	1.65E-05	1.65E-05	1.00E+00	1.90E-11	1.01E-23	1.65E-05	1.65E-05	1.00E+00	2.66E-18	2.29E-15	5.21E-05	5.21E-05	1.00E+00	2.89E-17	1.09E-15	9.03E-05	9.03E-05	1.00E+00	1.17E-18	1.64E-13	1.65E-04	1.65E-04	1.00E+00	3.99E-19	2.50E-12	2.86E-04	2.85E-04	9.99E-01
7.50	1.03E-21	1.14E-17	2.12E-06	2.12E-06	1.00E+00	1.03E-21	1.14E-17	2.12E-06	2.12E-06	1.00E+00	1.81E-14	2.05E-23	6.71E-06	6.71E-06	1.00E+00	9.91E-15	1.95E-22	1.16E-05	1.16E-05	1.00E+00	6.77E-15	1.74E-21	2.12E-05	2.12E-05	1.00E+00	6.89E-24	8.67E-12	3.76E-05	3.59E-05	1.00E+00
8.00	5.03E-25	1.41E-18	2.71E-07	2.71E-07	1.00E+00	5.03E-25	1.41E-18	2.71E-07	2.71E-07	1.00E+00	8.62E-22	2.60E-20	8.58E-07	8.58E-07	1.00E+00	3.37E-17	3.45E-24	1.49E-06	1.49E-06	1.00E+00	1.06E-23	6.68E-17	2.71E-06	2.71E-06	1.00E+00	3.65E-19	1.01E-20	4.70E-06	4.70E-06	1.00E+00
