# Supplementary material for: A computational toolbox for the assembly yield of complex and heterogeneous structures
Source: Nat Commun. 2023 Dec 14;14:8328. doi: 10.1038/s41467-023-43168-4 (PMC10721878; doi:10.1038/s41467-023-43168-4)
Supplement: Supplementary file 4 — Source Data [file 41467_2023_43168_MOESM4_ESM.zip › source data/Figure_4c.csv]

DX	M	N	O	MN	NO	MO	MNO	DZ	DZ*DMN	DX*DMO	DX*DMO/DZ*DMN	DX/DZ
1	1.39E-09	1.39E-09	9.96E-06	9.96E-06	3.34E-17	6.90E-24	3.90E-08	1.00000	15.713	1.9	0.1209189843	1
1.5	8.03E-09	8.03E-09	9.15E-06	9.14E-06	1.78E-16	4.77E-22	8.50E-07	0.93983	14.7675	2.85	0.1929913662	1.596038598
1.75	1.75E-08	1.75E-08	7.22E-06	7.21E-06	3.05E-16	3.42E-21	2.78E-06	0.9097403424	14.29475	3.325	0.2326028787	1.923625807
2	3.35E-08	3.35E-08	4.44E-06	4.41E-06	3.59E-16	1.79E-20	5.56E-06	0.87965	13.822	3.8	0.2749240341	2.273621762
2.25	5.80E-08	5.80E-08	2.28E-06	2.22E-06	3.19E-16	7.38E-20	7.72E-06	0.84957	13.34925	4.275	0.3202427103	2.648407214
2.5	9.44E-08	9.44E-08	1.08E-06	9.89E-07	2.47E-16	2.76E-19	8.92E-06	0.81948	12.8765	4.75	0.3688890615	3.050712538
3	1.95E-07	1.95E-07	3.17E-07	1.21E-07	1.50E-16	4.25E-18	9.68E-06	0.75931	11.931	5.7	0.4777470455	3.950968066
4	2.43E-07	2.43E-07	2.43E-07	1.63E-10	1.43E-16	3.30E-15	9.76E-06	0.63896	10.04	7.6	0.7569721116	6.260159363
5	2.46E-07	2.46E-07	2.46E-07	1.62E-13	1.46E-16	3.32E-12	9.75E-06	0.51862	8.149	9.5	1.165787213	9.641060253
6	2.36E-07	2.40E-07	2.36E-07	1.74E-16	1.37E-16	3.42E-09	9.76E-06	0.39827	6.258	11.4	1.821668265	15.06519655
7	1.03E-07	8.97E-07	1.03E-07	4.35E-19	2.24E-16	7.94E-07	9.10E-06	0.27792	4.367	13.3	3.045569041	25.18685597
7.25	6.40E-08	1.88E-06	6.40E-08	1.20E-19	2.92E-16	1.82E-06	8.12E-06	0.24784	3.89425	13.775	3.537266483	29.25319381
7.5	3.74E-08	3.77E-06	3.74E-08	3.13E-20	3.41E-16	3.73E-06	6.23E-06	0.21775	3.4215	14.25	4.164839982	34.44322665
7.75	2.01E-08	6.46E-06	2.01E-08	6.80E-21	3.14E-16	6.44E-06	3.54E-06	0.18766	2.94875	14.725	4.993641373	41.29741416
8	9.52E-09	8.74E-06	9.52E-09	1.11E-21	2.01E-16	8.73E-06	1.26E-06	0.15758	2.476	15.2	6.138933764	50.76898223
8.5	1.68E-09	9.93E-06	1.68E-09	2.15E-23	4.03E-17	9.93E-06	6.89E-08	0.09740342392	1.5305	16.15	10.55210715	87.26592617
9	2.77E-10	1.00E-05	2.77E-10	1.45E-24	6.69E-18	1.00E-05	3.83E-09	0.03723	0.585	17.1	29.23076923	241.7384615
