# Supplementary material for: A computational toolbox for the assembly yield of complex and heterogeneous structures
Source: Nat Commun. 2023 Dec 14;14:8328. doi: 10.1038/s41467-023-43168-4 (PMC10721878; doi:10.1038/s41467-023-43168-4)
Supplement: Supplementary file 4 — Source Data [file 41467_2023_43168_MOESM4_ESM.zip › source data/Figure_5.csv]

D0	m c0.0003	fc c0.0003	m c0.001	fc c0.001	m c0.003	fc c0.003	m c0.01	fc c0.01	m c0.03	fc c0.03	m c0.1	fc c0.1
1	1.00E+00	0.00E+00	1.00E+00	0.00E+00	1.00E+00	7.59E-304	1.00E+00	5.36E-273	1.00E+00	7.52E-245	1.00E+00	5.21E-214
2	1.00E+00	0.00E+00	1.00E+00	0.00E-02	1.00E+00	1.20E-286	1.00E+00	8.50E-256	1.00E+00	1.20E-227	1.00E+00	8.33E-197
3	1.00E+00	0.00E+00	1.00E+00	1.54E-286	1.00E+00	2.18E-258	1.00E+00	1.54E-227	1.00E+00	2.16E-199	1.00E+00	1.50E-168
4	1.00E+00	1.32E-284	1.00E+00	9.37E-254	1.00E+00	1.32E-225	1.00E+00	9.34E-195	1.00E+00	1.31E-166	1.00E+00	9.09E-136
5	1.00E+00	2.44E-249	1.00E+00	1.72E-218	1.00E+00	2.43E-190	1.00E+00	1.72E-159	1.00E+00	2.41E-131	1.00E+00	1.65E-100
6	1.00E+00	1.66E-212	1.00E+00	1.17E-181	1.00E+00	1.66E-153	1.00E+00	1.17E-122	1.00E+00	1.63E-94	9.99E-01	1.10E-63
7	1.00E+00	1.37E-174	1.00E+00	9.69E-144	1.00E+00	1.37E-115	1.00E+00	9.60E-85	1.00E+00	1.33E-56	9.99E-01	8.77E-26
8	1.00E+00	7.01E-136	1.00E+00	4.95E-105	1.00E+00	6.98E-77	1.00E+00	4.88E-46	1.00E+00	6.68E-18	9.86E-01	1.37E-02
9	1.00E+00	1.44E-96	1.00E+00	1.02E-65	1.00E+00	1.43E-37	1.00E+00	9.93E-07	9.75E-01	2.48E-02	8.93E-01	1.07E-01
10	1.00E+00	8.94E-57	1.00E+00	6.31E-26	9.96E-01	3.86E-03	9.53E-01	4.67E-02	8.50E-01	1.50E-01	6.20E-01	3.80E-01
11	1.00E+00	1.35E-16	9.85E-01	1.52E-02	9.28E-01	7.15E-02	7.76E-01	2.24E-01	5.31E-01	4.69E-01	2.55E-01	7.45E-01
12	9.71E-01	2.87E-02	8.82E-01	1.18E-01	7.02E-01	2.98E-01	4.12E-01	5.88E-01	1.91E-01	8.09E-01	6.72E-02	9.33E-01
13	8.31E-01	1.69E-01	5.88E-01	4.12E-01	3.23E-01	6.77E-01	1.27E-01	8.73E-01	4.69E-02	9.53E-01	1.48E-02	9.85E-01
14	4.90E-01	5.10E-01	2.25E-01	7.75E-01	8.95E-02	9.10E-01	2.92E-02	9.71E-01	1.01E-02	9.90E-01	3.11E-03	9.97E-01
15	1.63E-01	8.37E-01	5.62E-02	9.44E-01	1.98E-02	9.80E-01	6.15E-03	9.94E-01	2.10E-03	9.98E-01	6.42E-04	9.99E-01
16	3.83E-02	9.62E-01	1.20E-02	9.88E-01	4.12E-03	9.96E-01	1.26E-03	9.99E-01	4.29E-04	1.00E+00	1.31E-04	1.00E+00
17	8.02E-03	9.92E-01	2.47E-03	9.98E-01	8.40E-04	9.99E-01	2.57E-04	1.00E+00	8.73E-05	1.00E+00	2.67E-05	1.00E+00
18	1.63E-03	9.98E-01	5.00E-04	9.99E-01	1.70E-04	1.00E+00	5.20E-05	1.00E+00	1.77E-05	1.00E+00	5.41E-06	1.00E+00
19	3.29E-04	1.00E+00	1.01E-04	1.00E+00	3.42E-05	1.00E+00	1.05E-05	1.00E+00	3.56E-06	1.00E+00	0.00E+00	1.00E+00
20	6.60E-05	1.00E+00	2.02E-05	1.00E+00	6.86E-06	1.00E+00	2.10E-06	1.00E+00	0.00E+00	1.00E+00	0.00E+00	1.00E+00
