# Supplementary material for: A computational toolbox for the assembly yield of complex and heterogeneous structures
Source: Nat Commun. 2023 Dec 14;14:8328. doi: 10.1038/s41467-023-43168-4 (PMC10721878; doi:10.1038/s41467-023-43168-4)
Supplement: Supplementary file 4 — Source Data [file 41467_2023_43168_MOESM4_ESM.zip › source data/Figure_3.csv]

D0	c 0.000001	c 0.000003	c 0.00001	c 0.00003	c 0.0001	c 0.0003
14	1.43E-06	4.28E-06	1.43E-05	4.28E-05	1.43E-04	4.28E-04
14.5	4.27E-06	1.28E-05	4.27E-05	1.28E-04	4.27E-04	1.28E-03
15	1.28E-05	3.85E-05	1.28E-04	3.84E-04	1.28E-03	3.80E-03
15.5	3.86E-05	1.16E-04	3.86E-04	1.15E-03	3.82E-03	1.12E-02
16	1.17E-04	3.50E-04	1.16E-03	3.47E-03	1.13E-02	3.18E-02
16.5	3.53E-04	1.06E-03	3.50E-03	1.03E-02	3.21E-02	8.25E-02
17	1.07E-03	3.19E-03	1.04E-02	2.95E-02	8.34E-02	1.82E-01
17.5	3.24E-03	9.55E-03	2.99E-02	7.76E-02	1.84E-01	3.31E-01
18	9.71E-03	2.76E-02	7.87E-02	1.74E-01	3.33E-01	5.00E-01
18.5	2.81E-02	7.35E-02	1.76E-01	3.21E-01	5.03E-01	6.56E-01
19	7.48E-02	1.67E-01	3.24E-01	4.91E-01	6.59E-01	7.78E-01
19.5	1.70E-01	3.12E-01	4.94E-01	6.49E-01	7.81E-01	8.64E-01
20	3.16E-01	4.82E-01	6.52E-01	7.73E-01	8.65E-01	9.19E-01
21	6.46E-01	7.69E-01	8.62E-01	9.17E-01	9.53E-01	9.73E-01
22	8.60E-01	9.15E-01	9.52E-01	9.72E-01	9.85E-01	9.91E-01
23	9.51E-01	9.72E-01	9.84E-01	9.91E-01	9.95E-01	9.97E-01
24	9.84E-01	9.91E-01	9.95E-01	9.97E-01	9.98E-01	9.99E-01
25	9.95E-01	9.97E-01	9.98E-01	9.99E-01	9.99E-01	1.00E+00
