# Supplementary material for: A computational toolbox for the assembly yield of complex and heterogeneous structures
Source: Nat Commun. 2023 Dec 14;14:8328. doi: 10.1038/s41467-023-43168-4 (PMC10721878; doi:10.1038/s41467-023-43168-4)
Supplement: Supplementary file 4 — Source Data [file 41467_2023_43168_MOESM4_ESM.zip › source data/Figure_2.csv]

D0	yield sim 4-8 c001	err sim 4-8 c001	yield sim 4-8 c003	err sim 4-8 c003
3	0	0	0	0
4	0	0	0	0
5	0.005882	0.005882	0.005882	0.005882
6	0.023529	0.009606	0.042647	0.016139
7	0.080294	0.017493	0.164643	0.028444
8	0.406164	0.041193	0.531469	0.031816
9	0.797273	0.054107	0.767273	0.021818
10	0.870033	0.084099	0	0
